# Supplementary material for: Identifying SARS-CoV-2 Regional Introductions and Transmission Clusters in Real Time
Source: Virus Evol. 2022 Jun 16:veac048. doi: 10.1093/ve/veac048 (PMC9214145; doi:10.1093/ve/veac048)
Supplement: veac048_Supp [file veac048_supp.zip]

Archive with 3 entries (3 files):
- supplementary_data_1.zip
- supplementary_table_4.xlsx
- supplementary_table_5.xlsx
